# Supplementary material for: BglaTNB6, a tailocin produced by a plant-associated nonpathogenic bacterium, prevents rice seed-borne bacterial diseases
Source: PLoS Pathog. 2024 Oct 18;20(10):e1012645. doi: 10.1371/journal.ppat.1012645 (PMC11524443; doi:10.1371/journal.ppat.1012645)
Supplement: S1 Table — (XLSX) [file ppat.1012645.s010.xlsx]

## Sheet: Sheet1
Table S1-1 Bacterial strains isolated from Nona Bokra
Inoculation	Strain name	Blast hit	Identity (%)	Biocontrol activity*
B. glumae-inoculated plants	NB1	Burkholderia gladioli strain PA11.1 16S ribosomal RNA gene	95	+	GACCTGGCGCATGCTTACACATGCAGTCGAACGGCAGCACGGGTGCYTGCACCTGGTGGCGAGTGGCGAACGGGTGAGTAATACATCGGAACATGTCCTGTAGTGGGGGATAGCCCGGCGAAAGCCGGATTAATACCGCATACGATCTACGGATGAAAGCGGGGGACCTTCGGGCCTCGCGCTATAGGGTTGGCCGATGGCTGATTAGCTAGTTGGTGGGGTAAAGGCCCACCAAGGCGACGATCAGTAGCTGGTCTGAGAGGACGACCAGCCACACTGGGACTGAGACACGGCCCAKACTCCTACGGGAGGCAGCAGTGGGGAATTTTGGACAATGGGCGAAAGCCTGATCCAGCAATGCCGCGTGTGTGAAGAAGGCCTTCKGGTTGTAAAGCACTT…
	NB2	Burkholderia glumae strain HN1 chromosome 2	94	-	AGTAYCCYSSSCGGGMTGCCTTACACATGCAGTCGAACGGCAGCACGGGTGCYTGYASSTGGTGGCGAGTGGCGAACGGGTGAGTAATACAYCGGAACATGTCCTGTAGTGGGGGATAGCCCGGCGAAAGCCGGATTAATACCGCATACGATCTACGGAAGAAAGCGGGGGACCTTCGGGCCTCGCGCTATAGGGTTGGCCGATGGCTGATTAGCTAGTTGGTGGGGTAAAGGCCTACCAAGGCGACGATCAGTAGCTGGKCTGAGAGGACGASCAGCCACACTGGGACTGAGACACGGCCCAKACTCCTACGGGAGGCAGCAGTGGGGAATTTTGGACAATGGGCGAAAGCCTGATCCAGCAATGCCGCKTGTGTGAAGAAGGCCTTCKGGTTGTAAA…
	NB3	Xanthomonadaceae bacterium SAP40_3 16S ribosomal RNA gene	92	-	GGWWTASKKGSSGSYTGCTTACACATGCAAGGTCGAACGGCAGCAMAGCTAGAGAAAAAAWCKGTGGGTGGCGAGTGGMGGACGGGTGWKTAATGCATCGGGACCTACCCAGACGTGGGGGATAACGTAKGGAAACTTACGCTAATACCGSATCGTCCTACKGGAGAAAGCGGGGGATCGCAAGACCTCGCGCGGTTGGATGGACCGATGTGCATTAGCTAGTTGGTGAGGTAAYGGCTCACCRAGGCGACWATCGCTAGCTGGTCTGAGAGGATGATCAGCCACACTGGKACTGAGACRCGGCCCAGACTCCTACGGGAGGCAGCAGTGGGGAATATTGGACAATGGGCGCTAGCWTGATCCGGCAWTGCCSCGTGTGTGAAGAAGGCCCTCGGGTGG…
	NB4	Leifsonia shinshuensis strain T32M4 16S ribosomal RNA gene	94	-	AGTCAGAKYGSGGSSTGCYTTACACATGCGAGTCGAACGATGAACCTGGWGTTAGATCTAGGGAATTAGTGGCGAACGGGTGAGTAACACGTGAGTAACCTGCCCTTGACTCTGGGATAACCTCCGGAAACGGAAGCTAATACCGGATACGACGTACGGAGGCATCTCCTGTACGTGGAAAGASCTTCGGTCAAGGATGGACTCGCGGYCTATCAGGTAGTTGGTGAGGTAACGGYTCACCMAGCCTACGACGGGTAGCCGGCCTGAGAGGGTGACCGGCCACACTGKGACTGAGACACGGCCCAKACTCCTACKGKAGGCAGCAGKGGGGAATATTGCACAATGGGCGCAAGCCTGATGCAGCAACGCCGCGTGAGGGATGACGGCCTTSGGGTTGTA…
	NB5	Burkholderia gladioli strain PA11.1 16S ribosomal RNA gene	93	+	GAGGWCTGGCGCATGCCTTACACATGCAGTCGAACGGCAGCACGGGTGCTTGCACCTGGTGGCGAGTGGCGAACGGGTGAGTAATACATCGGAACATGTCCTGTAGTGGGGGATAGCCCGGCGAAMGCCGGAKTAATACCGCATACGATCTACGGATGAAAGCGGGGGACCTTCGGGCCTCGCGCTATAGGGTTGGCCGATGGCTGATTAGCTAGTTGGTGGGGWAAAGGCCCACCAAGGCGACKATCASYAGCTGGKCTGAGAGGACGACCAGCCRCRCTGGGACTGASACACGGCCCAKACTCCTACGGGAGGCAGCMKTGGGGAATTTTGGACRATGGGCGARAGCCTGATCCAGCAATGCCKCGTGTGTGAAGAAGGCCTTCKGGTTGTAAAGCA…
	NB6	Burkholderia gladioli strain B20001 16S ribosomal RNA gene	96	++	GRWYMMTYSGGSCGGSMWGCTTACACATGCAAGTCGAACGGCAGCACGGGYGCTTKYACCTGGTGGCGAGTGGCGAACGGGTGAGTAATACATCGGAACATGTCCTGTAGTGGGGGATAGCCCGGCGAAAGCCGGATTAATACCGCATACGATCTACGGATGAAAGCGGGGGACCTTCGGGCCTCGCGCTATAGGGTTGGCCGATGGCTGATTAGCTAGTTGGTGGGGTAAAGGCCCACCAAGGCGACGATCAGTAGCTGGTCTGAGAGGACGACCAGCCACACTGGGACTGAGACACGGCCCAKACTCCTACGGGAGGCAGCAGTGGGGAATTTTGGACAATGGGCGAAAGCCTGATCCAGCAATGCCGCGTGTGTGAAGAAGGCCTTCGGGTTGTAA…
	NB7	Luteibacter yeojuensis gene for 16S rRNA, partial sequence	96	-	AAAYACTTGSSGGCAWGCTTAACACATGCAAGTCGAACGGCAGCACAGCASASCTTGCTCTGTGGGTGGCGAGTGGCGGACGGGTGAGTAATGCATCGGGACCTACCCAGACGTGGGGGATAACGTAGGGAAACTTACGCTAATACCGCATACGTCCTACGGGAGAAAGCGGGGGATCGCAAGACCTCGCGCGGTTGGATGGACCGATGTGCGATTAGCTAGTTGGTGAGGTAATGGCTCACCAAGGCGACGATCGCTAGCTGGTCTGAGAGGATGATCAGCCACACTGGGACTGAGACACGGCCCAGACTCCTACKGGAGGCAGCAGTGGGGAATATTGGACAATGGGCGCAAGCCTGATCCAGCMATGCCGCGTGTGTGAAGAAKGCCCTCGGGTTG…
	NB8	Burkholderia glumae strain HN1 chromosome 2	90	-	GGWWYYSYTSSSSGSWTGCCYTTAMACATGGCAAGTCGAACGGCAGCACGGGTGCTTRMAACRCTGGTGGCGAGTGGCGAACGGGTGAGTAATACATCGGAACATGTCCTGTAGTGGGGGATAGCCCGGCGAAAGCCGGATTAATACCGCATACGATCTACGGARGAAAGCGGGGGACCTTCGGGYCTCGCGCTATAGGGTTGGCCGATGGCTGATTAGCTAGTTGGTGGGGWAAAGGCCTACCAAGGCGACGATCAGYAGCTGGKCTGAGASGACGACCAGCCRCACTGGGACTGAGACACGGSCCAKACTCCTACGGKAGGCAGCAGTGGGGAATTTTGGACAATGGRCGAAAGCCTGATCCGGCAATGCCKCKTGTGTGAAGAAGGCCTTCGGGWT…
	NB9	Burkholderia gladioli 16S ribosomal RNA	89	++	TGAACCAYKYSGSGSMTGCCTTACACATGCCAAGTCGAACGGCAGCACGGGGCTRRRGRSGGGGTGGCGAGTGGCGAACGGGTGAGCAATACRTCGGAACATGTCCTGTAGTGGGGGATAGCCCGGCGAAAGCCGGATTAATACCSCATACGATCTACGGATGAAAGCGGGGGACCTTCGGGCCTCGCGCTATAGGGTTGGCCGATGGCTGATTAGCTGGTTGGTGGGGWAAAGGCCCACCAAGGCGACGATCAGTAGCTGGKCTGAGAGGACGACCASCCACRCTGGKACTGAGACACGGCCCCTTATTTTTACGGGAGGMASCMTTGGGGATTTTTGGACRATGGGCGAAAGCCTGATCCAGCAAGGCCGCGTGTGTGAAGAAGGCTTTCGGGTTGA…
	NB10	Uncultured Dyella sp. clone 1FA02 16S ribosomal RNA gene	92	-	GTAGYMMYSCGCCGSMWKGCTTAACACATGCAAGTCGAACGGCAGCACAGCAGAGCTAAGSTCTGTGGGTGGCGAGTGGCGGACGGSYGAGTAATGCATCGGGACCTACCCAGACGTGGGGGATAACSTAGGGAAACTTACGCTAATACCGCATACGTCCTACGGGAGAAAGCGGGGGATCGCAAGACCTCGCGCGGTTGGATGGACCGATGTGCGATTAGCTAGTTGGTGAGGTAATGGCTCACCAAGGCGACGATCGCTAGCTGGTCTGAGAGGATGATCAGCCACACTGGGACTGAGACACGGCCCAGACTCCTACKGGAGGCAGCAGWGGGGAATATTGGACAATGGGCGCAAGCCTGATCCAGCMATGCCGCGTGTGTGAAGAAKGCCCTCKGG…
	NB11	Burkholderia glumae strain PA24.5 16S ribosomal RNA gene	95	-	AGGWYYKTGSGCCGGSMTGCCTTACACATGCAGTCGAACGGCAGCACGGGTGCTTGCACCTGGTGGCGAGTGGCGAACGGGTGAGYAATACATCGGAACATGTCCTGTAGTGGGGGATAGCCCGGCGAAAGCCGGATTAATACCGCATACGATCTACGGAAGAAAGCGGGGGACCTTCGGGCCTCGCGCTATAGGGTTGGCCGATGGCTGATTAGCTAGTTGGTGGGGTAAAGGCCTACCAAGGCGACGATCAGTAGCTGGKCTGAGAGGACGACCAGCCACACTGGGACTGAGACACGGCCCAGACTCCTACGGGAGGCAGCAKTGGGGAATTTTGGACRATGGGCGAAAGCCTGATCCAGCAATGCCGCKTGTGTGAAGAAGGCCTTCGGGTTGTAA…
	NB12	Burkholderia gladioli strain B20001 16S ribosomal RNA gene	90	+	GGTYYMWYYSGSSGSATGCCCTTACACATGCAAGTCGAACGGCAGCACGGGTGCTTRMASRSTGGTGGCGAGTGGCGAACGGGTGAGTAWTACATCGGAACATGTCCTGTAGTGGGGGATAGCCCGGCGAAAGCCGGATTAATACCGCATACGATCTACGGATGAAAGCGGGGGACCTTCGGGCCTCGCGCTATAGGGYTGGCCGATGGCTGATTAGCTAGTTGGTGGGGWAAAGGCCCACCAAGGCGACGATCASYAGCTGGKCTGAGAGGACGACCAGCCRCRCTGGKACTGASACACGGSCCAKACTCCTACGGGAGGCAGCAKYGGGGAATTTTGGACRATGGGCGAAAGYCTGATCCAGCARTGCCGCKTGTGTGAAGAAGGCCTTCKGGTTGT…
Healthy plants	NB13	Burkholderia gladioli pv. gladioli strain FDAARGOS_188 chromosome 1	96	++	GCGWMCKGGGCCGGCATGCTTACACATGCAGTCGAACGGCAGCACGGGTGCTTGCACCTGGTGGCGAGTGGCGAACGGGTGAGTAATACATCGGAACATGTCCTGTAGTGGGGGATAGCCCGGCGAAAGCCGGATTAATACCGCATACGATCTACGGATGAAAGCGGGGGACCTTCGGGCCTCGCGCTATAGGGTTGGCCGATGGCTGATTAGCTAGTTGGTGGGGTAAAGGCCCACCAAGGCGACGATCAGTAGCTGGTCTGAGAGGACGACCAGCCACACTGGGACTGAGACACGGCCCAKACTCCTACGGGAGGCAGCAGTGGGGAATTTTGGACAATGGGCGAAAGCCTGATCCAGCAATGCCGCGTGTGTGARGAAGGCCTTCGGGTTGTAAAG…
	NB14	Burkholderia gladioli strain E40CS3 16S ribosomal RNA gene	95	+	TWWTYYCKSSSGGCWKGCCCTTTAMACATGCAAGTCGAACGGCAGCACGGGYGCYCKYASCTGGTGGCGAGTGGCGAACGGGTGAGTWATACATCGGAACATGTCCTGTAGTGGGGGATAGCCCGGYGAAAGCCGGATTAATACCGCATACGATCTACGGATGARAGCGGGGGACCTTCGGGCCTCGCGCTATAGGGTTGGCCGATGGCTGATTAGCTAGTTGGTGGGGWAAAGGCCCACCAAGGCGACGATCAGTAGCTGGKCTGAGAGGACGACCAGCCACACTGGGACTGAGACACGGSCCAGACTCCTACGGGAGGCAGCMGTGGGGAATTTTGGACRATGGGCGAAAGCCTGATCCAGMARTGCCGCKTGTGTGAAGAAGGCCTTCGGGTTGTA…
	NB15	Uncultured Dyella sp. clone 1FA02 16S ribosomal RNA gene	93	-	ACWTYYSGGSSGGSWKGCYTTWACACATGCAAGTCGAAACGGCAGCACAGCAGAGAAAAARTCTGTGGGTGGCGAGTGGCGGACGGGTGAGTAATGCATCGGGACCTACCCAGACGTGGGGGATAACGTAGGGAAACTTACGCTAATACCGCATACKTCCTACGGGAGAAAGCGGGGGATCGCAAGACCTCGCGCGGYTGGATGGACCGATGTGCGATTAGCTAGTTGGTGAGGTAATGGCTCACCRAGGCGACRATCGCTAGCTGGTCTGAGAGGATGATCAGCCACACTGGGACTGAGACACGGCCCAGACTCCTACGGGAGGCAGCAGTGGGGAATATTGGACAATGGGCGCAAGCCTGATCCAGCAWTGCCGCGWGTGTGAAGAAGGCCCTCKGG…
	NB16	Sinomonas atrocyanea partial 16S rRNA gene	92	-	AGWYTCTTSGCGSCKTGCTTACACATGCAAGTCGGACGATGAARCCCTTGRRRAAAAGKTAGTGGYGAACGGGKGAGTAACACTTKAGCAACCTGCCCTTGACTCTGGGATAAGCCTGGGAAACTGGGTCTAATACCSGATAGGACCTCCTGCCGCATGGTGGGGGGTGGAAAGYCTTGTGCGGTCTTGGATGGGCTCGCGGSCTATCAGCTTGTTGGTGGGGTGATGGCCTACCRAGGCSACSACRGGTAGCCGGCCTGAGAGGGTGACCGGCCACACTGGGACTGAGACACGGCCCAGACTCCTACGGGAGGSAGCAGTGGGGAATATTGCACAATGGGCGCARGCCTGATGCASCGACGCCGCGTGGGKGATGACGGCCTTCGGGTTGTAAACCCC…
	NB17	Leifsonia shinshuensis strain T32M4 16S ribosomal RNA gene	92	-	AGCAAASYSSSSSGSTGCTTACACATGCAAGTCGAACGATGAACCTGGAGCTTGCTCTAGGGAATTAGTGGCGAACGGGTGAGTAACACGTGAGTAACCTGCCCTTGACTCTGGGATAACCTCCGGAAACGGAAGCTAATACCGGATACGACGTACGGAGGCATCTCCTGTACGTGGAAAGAACTTCGGTCAAGGATGGACTCGCGGYCTATCAGGTAGTTGGTGAGGTAACGGCTCACCMAGCCCTACGACGGGTAGCCGGCCTGAGAGGGGTGACCSGGSCACACTGGGGACTGAGACMCGGSCCCAKACTCCTTACGGGRAGGCAGCAGGGGGGGAATATTGCCCCAATGGGGSGCAAAGCCTTGAGGCAGCMAACGCCCCCKGGAGGGAATGGAC…
	NB18	Burkholderia gladioli strain PA11.1 16S ribosomal RNA gene	93	+	CTYCCTSSGCGGCATGCTTACACATGCAGTCGAACGGCAGCACGGGTGCTTGASRSSTGGTGGCGAGTGGCGAACGGGTGMSTAATACATCGGAACATGTCCTGTAGTGGGGGATAGCCCGGCGAAAGCCGGATTAATACCGCATACGATCTACGGATGAAAGCGGGGGACCTTCGGGCCTCGCGCTATAGGGTTGGCCGATGGCTGATTAGCTAGTTGGTGGGGTAAAGGCCCACCAAGGCGACGATCAGTAGCTGGTCTGAGAGGACGACCAGCCACACTGGKACTGAGACACGGCCCAKACTCCTACGGGAGGCAGCAKTGGGGAATTTTGGACAATGGGCGAAAGCCTGATCCAGCAATGCCGCGTGTGTGAAGAAGGCCTTCKGGTTGTAAAGC…
	NB19	Burkholderia gladioli strain B20001 16S ribosomal RNA gene	95	++	GGGTYMCTKGCGGCATGCCTTWCACATGCAAGTCGAACGGCAGCACGGGTGCYYGYACCTGGTGGCGAGTGGCGAACGGGTGMGYAATACATCGGAACATGTCCTGTAGTGGGGGATAGCCCGGCGAAAGCCGGATTAATACCGCATACGATCTACGGATGAAAGCGGGGGACCTTCGGGCCTCGCGCTATAGGGTTGGCCGATGGCTGATTAGCTAGTTGGTGGGGTAAAGGCCCACCAAGGCGACGATCAGTAGCTGGTCTGAGAGGACGACCAGCCACACTGGGACTGAGACACGGCCCAKACTCCTACGGGAGGCAGCAKTGGGGAATTTTGGACAATGGGCGAAAGCCTGATCCAGCAATGCCGCGTGTGTGAAGAAGGCCTTCGGGTTGTAAA…
	NB20	Luteibacter sp. b8(2) 16S ribosomal RNA gene	97	-	GGGWMCYGSCGSCTGCTTAACACATGCAGTCGAACGGCAGCACAGCASMSCTTGCTCTGTGGGTGGCGAGTGGCGGACGGGTGAGTAATGCATCGGGACCTACCCAGACGTGGGGGATAACGTAGGGAAACTTACGCTAATACCGCATACGTCCTACGGGAGAAAGCGGGGGATCGCAAGACCTCGCGCGGTTGGATGGACCGATGTGCGATTAGCTAGTTGGTGAGGTAATGGCTCACCAAGGCGACGATCGCTAGCTGGTCTGAGAGGATGATCAGCCACACTGAGACTGAGACACGGCCCAGACTCCTACGGGAGGCAGCAGTGGGGAATATTGGACAATGGGCGCAAGCCTGATCCAGCAATGCCGCGTGTGTGAAGAAGGCCCTCGGGTTGTAA…
	NB21	Uncultured Dyella sp. clone 1FA02 16S ribosomal RNA gene	98	-	GGTWWCCKGGGCSGCATGCTTACACATGCAAGTCGAACGGCAGCACAGCASASYTTGCTCTGTGGGTGGCGAGTGGCGGACGGGTGAGTAATGCATCGGGACCTACCCAGACGTGGGGGATAACGTAGGGAAACTTACGCTAATACCGCATACGTCCTACGGGAGAAAGCGGGGGATCGCAAGACCTCGCGCGGTTGGATGGACCGATGTGCGATTAGCTAGTTGGTGAGGTAATGGSTCACCAAGGCGACGATCGCTAGCTGGTCTGAGAGGATGATCAGCCACACTGGGACTGAGACACGGCCCAGACTCCTACKGGAGGCAGCAGTGGGGAATATTGGACAATGGGCGCAAGCCTGATCCAGCAATGCCGCGTGTGTGAAGAAGGCCCTCGGGTTG…
	NB22	Leifsonia shinshuensis strain T32M4 16S ribosomal RNA gene	91	-	GAACCCWGSGGCSTKCTTACACATGCAGTCGACGATGACCTGGAGCTTGCTCTAKGGAATTAGTGGCGAACGGGTGAGTAACACGTGAGTAACCTGCCCTTGACTCTGGGATAACCTCCGGAAACGGAAGCTAATACCGGATACGACGTACGAGGCATCTCCTGTACGTGGAAAGAACTTCGGTCAAGGATGGACTCGCGGYCTATCAGGAGTTGGTGAGGTAACGGCTCACCAAGCCTACKACGGGTAGCCGGCCTGAGAGGGTGACCGGCCACACTGGGACTGAGACCGGCCAGACTCCTACGGGAGGCASARTGGGAATATGCAAATGGGSGCAGCCTGATGCAGCAACGCGCGTGAGGATGAGGCTTTGGKTGWAACCTCTTTTGWKGGAAAAGS…
	NB23	Burkholderia gladioli strain PA11.1 16S ribosomal RNA gene	97	n.d.	GAACCCWGSGGCSTKCTTACACATGCAGTCGACGATGACCTGGAGCTTGCTCTAKGGAATTAGTGGCGAACGGGTGAGTAACACGTGAGTAACCTGCCCTTGACTCTGGGATAACCTCCGGAAACGGAAGCTAATACCGGATACGACGTACGAGGCATCTCCTGTACGTGGAAAGAACTTCGGTCAAGGATGGACTCGCGGYCTATCAGGAGTTGGTGAGGTAACGGCTCACCAAGCCTACKACGGGTAGCCGGCCTGAGAGGGTGACCGGCCACACTGGGACTGAGACCGGCCAGACTCCTACGGGAGGCASARTGGGAATATGCAAATGGGSGCAGCCTGATGCAGCAACGCGCGTGAGGATGAGGCTTTGGKTGWAACCTCTTTTGWKGGAAAAGS…
	NB24	Burkholderia gladioli strain A6 16S ribosomal RNA gene	97	n.d.	GGAMCKGGCGCATGCCTTACACATGCAAGTCGAACGGCAGCACGGGTGCTTKYACCTGGTGGCGAGTGGCGAACGGGTGAGTAATACATCGGAACATGTCCTGTAGTGGGGGATAGCCCGGCGAAAGCCGGATTAATACCGCATACGATCTACGGATGAAAGCGGGGGACCTTCGGGCCTCGCGCTATAGGGTTGGCCGATGGCTGATTAGCTAGTTGGTGGGGTAAAGGCCCACCAAGGCGACGATCAGTAGCTGGTCTGAGAGGACGACCAGCCACACTGGGACTGAGACACGGCCCAGACTCCTACGGGAGGCAGCAGTGGGGAATTTTGGACAATGGGCGAAAGCCTGATCCAGCAATGCCGCGTGTGTGAAGAAGGCCTTCGGGTTGTAAAGCA…
*Bioocontrol activity of isolated strains against B. glumae based on co-inoculation tests. n.d. indicates not determined.

## Sheet: Sheet2
Table S1-2 Bacterial strains isolated from Bleiyo
Inoculation	Strain name	Blast hit	Identity (%)
Healthy plants	BL1	Leifsonia shinshuensis strain BF-R12 16S ribosomal RNA gene	96
	BL2	Pantoea ananatis strain E-1-4 16S ribosomal RNA gene	93
	BL3	Uncultured bacterium clone SHCB0690 16S ribosomal RNA gene	92
	BL4	Pantoea ananatis strain SGAir0210 chromosome	90
	BL5	Bacterium strain BS1220 16S ribosomal RNA gene	95
	BL6	Curtobacterium sp. HBUM178193 16S ribosomal RNA gene	93
	BL7	Burkholderia glumae strain HN chromosome 2	85
	BL8	Pantoea sp. MSSRF QS92 16S ribosomal RNA gene	90
	BL9	Pantoea ananatis strain SGAir0210 chromosome	94
	BL10	Curtobacterium albidum strain RTO 16S ribosomal RNA gene	87
	BL11	Luteibacter yeojuensis gene for 16S rRNA, partial sequence	91
	BL12	Sphingomonas sp. LS-101 16S ribosomal RNA gene	98
B. glumae-inoculated plants	BL13	Burkholderia glumae strain PA24.5 16S ribosomal RNA gene	97
	BL14	Burkholderia glumae strain PA24.5 16S ribosomal RNA gene	96
	BL15	Burkholderia glumae strain PA24.5 16S ribosomal RNA gene	98
	BL16	Burkholderia glumae strain HN1 chromosome 2	94
	BL17	Burkholderia glumae strain PA24.5 16S ribosomal RNA gene	96
	BL18	Burkholderia glumae strain HN chromosome 1	95
	BL19	Burkholderia glumae strain PA24.5 16S ribosomal RNA gene	96
	BL20	Burkholderia glumae strain HN chromosome 1	96
	BL21	Burkholderia glumae strain PA24.5 16S ribosomal RNA gene	96
	BL22	Burkholderia glumae strain PA24.5 16S ribosomal RNA gene	94
	BL23	Burkholderia glumae strain PA24.5 16S ribosomal RNA gene	95
	BL24	Burkholderia glumae strain HN chromosome 1	92
