# Supplementary material for: BglaTNB6, a tailocin produced by a plant-associated nonpathogenic bacterium, prevents rice seed-borne bacterial diseases
Source: PLoS Pathog. 2024 Oct 18;20(10):e1012645. doi: 10.1371/journal.ppat.1012645 (PMC11524443; doi:10.1371/journal.ppat.1012645)
Supplement: S2 Table — (XLSX) [file ppat.1012645.s011.xlsx]

## Sheet: Sheet A
Table S2 Summary of sequenced genomes in this study
Strain name	NB6	MAFF301064 (M1064)
Total sequence length (bp)	8890888	8450160
Number of chromosomes	2	2
Number of plasmids	3	1
N50 (bp)	3758526	4287547
Gap ratio (%)	0	0
GC content (%)	67.5	67.9
Number of CDSs	7839	7267
Average Protein Length	328.5	337.2
Coding Ratio (%)	86.9	87
Number of rRNAs	15	15
Number of tRNAs	85	86
Number of CRISPRs	1	0
Sequencer	Pacbio Sequel	ONT PromethION
Assembler	Flye v2.8	Dragonflye v1.0.5
Annotation pipeline	DFAST	DFAST
Accession number	DRA017663	DRA017664
Taxonomy check	Burkholderia gladioli (conclusive)	Burkholderia gladioli (conclusive)
