# Supplementary material for: BglaTNB6, a tailocin produced by a plant-associated nonpathogenic bacterium, prevents rice seed-borne bacterial diseases
Source: PLoS Pathog. 2024 Oct 18;20(10):e1012645. doi: 10.1371/journal.ppat.1012645 (PMC11524443; doi:10.1371/journal.ppat.1012645)
Supplement: S3 Table — (XLSX) [file ppat.1012645.s012.xlsx]

## Sheet: Sheet A
Table S3 Summary of predected prophages
NB6
Region	Region length (kb)	Completeness	Score	Number of CDSs	Genomic position	Most common phage
1	22.9	intact	120	28	Chr1:148,212-171,127	PHAGE_Burkho_phiE202_NC_009234(22)
2	43.9	intact	150	50	Chr1:442,492-486,486	PHAGE_Burkho_AP3_NC_047752(35)
3	17.1	incomplete	40	10	Chr1:1,034,139-1,051,326	PHAGE_Burkho_Bcep176_NC_007497(2)
4	30.4	questionable	70	33	Chr1:1,236,596-1,267,013	PHAGE_Ralsto_RSA1_NC_009382(4)
5	44.4	intact	150	54	Chr1:1,361,485-1,405,912	PHAGE_Burkho_KS9_NC_013055(20)
6	37.7	intact	120	49	Chr1:3,164,800-3,202,597	PHAGE_Burkho_vB_BmuP_KL4_NC_047958(6)
7	28.1	intact	120	28	Chr1:3,401,754-3,429,934	PHAGE_Escher_vB_EcoM_ECOO78_NC_041926(5)
8	28.2	intact	110	38	Chr2:3,473,231-3,501,451	PHAGE_Mannhe_vB_MhM_3927AP2_NC_028766(11)
9	20.8	questionable	110	38	Pla1:307,782-328,662	PHAGE_Escher_RCS47_NC_042128(4)
M1064
Region	Region length (kb)	Completeness	PHAST score	Number of CDSs	Genomic position	Most common phage
1	40.9	intact	150	46	Chr1:161,165-202,092	PHAGE_Burkho_AP3_NC_047752(36)
2	37.6	intact	140	24	Chr1:3,335,719-3,373,374	PHAGE_Salmon_118970_sal3_NC_031940(6)
