# Supplementary material for: BglaTNB6, a tailocin produced by a plant-associated nonpathogenic bacterium, prevents rice seed-borne bacterial diseases
Source: PLoS Pathog. 2024 Oct 18;20(10):e1012645. doi: 10.1371/journal.ppat.1012645 (PMC11524443; doi:10.1371/journal.ppat.1012645)
Supplement: S4 Table — (XLSX) [file ppat.1012645.s013.xlsx]

## Sheet: Sheet A
Table S4 Primers and oligo DNAs used in this study
Bacterial identification and 16S rRNA gene amplicon sequencing
Primer name	Sequences (5' to 3')	Description
10F	GTTTGATCCTGGCTCA	Targeted to the V1–V4 regions of the 16S rRNA gene.
800R	TACCAGGGTATCTAATCC
1st-341f_MIX	ACACTCTTTCCCTACACGACGCTCTTCCGATCT-NNNNN- CCTACGGGNGGCWGCAG	Targeted to the V4 regions of the 16S rRNA gene. Random sequences of varying lengths (0-5 nucleotides) were inserted to improve quality during sequence analysis.
1st-805r_MIX	GTGACTGGAGTTCAGACGTGTGCTCTTCCGATCT-NNNNN-GACTACHVGGGTATCTAATCC
Anti-plastid PNA	GGCTCAACCCTGGACAG	Peptide nucleic acid (PNA) blockers used in 16S rRNA gene amplicon sequencing.
Anti-mitochondorial PNA	GGCAAGTGTTCTTCGGA
Disease resistance test
Bglu3-F	TGTCGAGGGCGTATGATCAG	Quantification of B. glumae (Kouzai and Akimoto 2023).
Bglu3-R	AAATGATGGTGATTTCCCTGGT
Bp-gyrBq-F	CGACCAGAACAGCTACAA	Quantification of B. plantali (Matsumoto et al. 2021).
Bp-gyrBq-R	GAACTCCATGAAATGCTTCT
RUBQF	GTGGCCAGTAAGTCCTCAGC	Quantification of rice genomic DNA (Sayler and Yang 2007).
RUBQR	GAAACGGGACACGACCAAGG
Vector construction and sequence verification
KAN-2 FP-1	ACCTACAACAAAGCTCTCATCAACC	Identification of transposon insertion sites.
KAN-2 RP-1	GCAATGTAACATCAGAGATTTTGAG
1390_Upper	CACCAAGTTCGTGTTCGAGA	Verification of knockout of FII (BglaNB6_01390).
1390_Lower	TCCGTGTTCATGTCGTCACT
4380_Upper	CACATCGAGGTCGAAGATGA	Verification of knockout of cap (BglaNB6_04380).
4380_Lower	AAGCGTATATGCCGAGTCGT
9740_Upper	GTAAAAATCGCTTCGCGTTC	Verification of knockout of porA (BglaNB6_09740).
9740_Lower	GCGAGGATCACACCATCAC
42830_Upper	GCACCAGATTGAGGATGCTT	Verification of knockout of porB (BglaNB6_42830).
42830_Lower	GATTCGCGAAGCACGATATT
1390F	GTCAAGGACGACACCAGCTT	Verification of complementation of ΔFII.
1390R	CCGTTGACGTTCTCGATCAT
