# Supplementary material for: BglaTNB6, a tailocin produced by a plant-associated nonpathogenic bacterium, prevents rice seed-borne bacterial diseases
Source: PLoS Pathog. 2024 Oct 18;20(10):e1012645. doi: 10.1371/journal.ppat.1012645 (PMC11524443; doi:10.1371/journal.ppat.1012645)
Supplement: S1 Data — (ZIP) [file ppat.1012645.s014.zip]

Archive with 23 entries (23 files):
- Fig1b.csv
- Fig1c.csv
- Fig1d.xlsx
- Fig1e.xlsx
- Fig2d.csv
- Fig2e.csv
- Fig3b.csv
- Fig3d.csv
- Fig4a.csv
- Fig5b.csv
- S1Fig.csv
- S3FigA_Lower.xlsx
- S3FigA_Upper.csv
- S3FigB_Lower.xlsx
- S3FigB_Upper.csv
- S3FigC.csv
- S4FigB.xlsx
- S4FigC.csv
- S5FigA.xlsx
- S5FigB.csv
- S5FigC.csv
- S6Fig.csv
- S9Fig.xlsx
