# Supplementary material for: BglaTNB6, a tailocin produced by a plant-associated nonpathogenic bacterium, prevents rice seed-borne bacterial diseases
Source: PLoS Pathog. 2024 Oct 18;20(10):e1012645. doi: 10.1371/journal.ppat.1012645 (PMC11524443; doi:10.1371/journal.ppat.1012645)
Supplement: S1 Data — (ZIP) [file ppat.1012645.s014.zip › Fig1b.csv]

Treatment	Shoot.length.cm
NI	21.9
NI	19.8
NI	14.1
NI	23.1
NI	18.6
NI	20.7
NI	16.6
NI	22.3
NI	18.5
NI	17.9
SDW+Bg	1.7
SDW+Bg	0.6
SDW+Bg	0.9
SDW+Bg	1
SDW+Bg	0.6
SDW+Bg	0.3
SDW+Bg	0.4
SDW+Bg	0.4
SDW+Bg	0.2
SDW+Bg	0.3
NB6+Bg	21.7
NB6+Bg	18.9
NB6+Bg	18.5
NB6+Bg	20.6
NB6+Bg	20.1
NB6+Bg	18.8
NB6+Bg	21.3
NB6+Bg	7.4
NB6+Bg	14.2
NB6+Bg	15.6
NB6CF+Bg	20.4
NB6CF+Bg	16.1
NB6CF+Bg	13.1
NB6CF+Bg	18.5
NB6CF+Bg	14.7
NB6CF+Bg	15.5
NB6CF+Bg	19.8
NB6CF+Bg	8.5
NB6CF+Bg	8
NB6CF+Bg	6.5
M1064+Bg	17.5
M1064+Bg	19.2
M1064+Bg	18
M1064+Bg	18
M1064+Bg	15
M1064+Bg	12.3
M1064+Bg	12.4
M1064+Bg	7.2
M1064+Bg	6.6
M1064+Bg	2.4
M1064CF+Bg	0.6
M1064CF+Bg	0.6
M1064CF+Bg	0.4
M1064CF+Bg	0.2
M1064CF+Bg	0
M1064CF+Bg	0.3
M1064CF+Bg	0.2
M1064CF+Bg	0.4
M1064CF+Bg	0.1
M1064CF+Bg	0.2
