# Supplementary material for: BglaTNB6, a tailocin produced by a plant-associated nonpathogenic bacterium, prevents rice seed-borne bacterial diseases
Source: PLoS Pathog. 2024 Oct 18;20(10):e1012645. doi: 10.1371/journal.ppat.1012645 (PMC11524443; doi:10.1371/journal.ppat.1012645)
Supplement: S1 Data — (ZIP) [file ppat.1012645.s014.zip › Fig1c.csv]

Treatment	Shoot.length.cm
NI	16.6
NI	22.5
NI	17.8
NI	11.5
NI	18.1
NI	16.4
NI	17.6
NI	10.8
NI	18.7
SDW+Bp	0.6
SDW+Bp	0.4
SDW+Bp	0.2
SDW+Bp	0.5
SDW+Bp	0.5
SDW+Bp	0.5
SDW+Bp	0.4
SDW+Bp	0.5
SDW+Bp	0.7
NB6+Bp	15.8
NB6+Bp	12.6
NB6+Bp	18
NB6+Bp	11.2
NB6+Bp	20.5
NB6+Bp	11.5
NB6+Bp	15.3
NB6+Bp	17.6
NB6+Bp	13.7
NB6CF+Bp	13.6
NB6CF+Bp	15.4
NB6CF+Bp	13.1
NB6CF+Bp	13
NB6CF+Bp	9
NB6CF+Bp	7.6
NB6CF+Bp	7.2
NB6CF+Bp	7
NB6CF+Bp	4.4
M1064+Bp	14.1
M1064+Bp	11.1
M1064+Bp	1.9
M1064+Bp	2.2
M1064+Bp	1.3
M1064+Bp	1.5
M1064+Bp	1.7
M1064+Bp	1
M1064+Bp	0.9
M1064CF+Bp	0.5
M1064CF+Bp	0.4
M1064CF+Bp	0.6
M1064CF+Bp	0.5
M1064CF+Bp	0.4
M1064CF+Bp	0.4
M1064CF+Bp	0.7
M1064CF+Bp	0.6
M1064CF+Bp	0.3
