# Supplementary material for: BglaTNB6, a tailocin produced by a plant-associated nonpathogenic bacterium, prevents rice seed-borne bacterial diseases
Source: PLoS Pathog. 2024 Oct 18;20(10):e1012645. doi: 10.1371/journal.ppat.1012645 (PMC11524443; doi:10.1371/journal.ppat.1012645)
Supplement: S1 Data — (ZIP) [file ppat.1012645.s014.zip › Fig1d.xlsx]

## Sheet: fig1d
	Raw_data_table															Summary_table
	Sample	Replicates	Target_Bglu		Control_RiceUBQ		ΔCt_each	ΔCt	ΔΔCt_each	ΔΔCt	Relative_val_each	Relative_val	Relative_val_SD	Relative_val_SE						For_revise
			Ct_each	Ct	Ct_each	Ct											Relative_val	Relative_val_SE	Shifted_Val(Relative_val+1)	Log10(Shifted_val)	Log10(Shifted_SE)
	SDW_Bg	1	18.29	18.315	22.15	22.305	-3.86	-3.99	-0.13	0	0.913831	1	0.456217	0.228109		SDW_Bg	1	0.228109	1.99999	0.301028	0.049533
		2	17.63		22.07		-4.44		0.45		1.36604					NB6_Bg	0.00275258	0.00220809	1.00274	0.00119	0.000956
		3	19.81		22.73		-2.92		-1.07		0.476319					NB6CF_Bg	0.00248507	0.00186348	1.00248	0.001074	0.000807
		4	17.53		22.27		-4.74		0.75		1.68179					NI	9.77481e-06	1.31345e-06	1	0	5.7e-07
	NB6_Bg	1	24.22	26.48	21.82	21.965	2.4	4.515	-6.39	-8.505	0.0119239	0.00275258	0.00441618	0.00220809			NI: BDL(below detection limit)
		2	27.39		21.48		5.91		-9.9		0.00104665
		3	27.57		22.29		5.28		-9.27		0.00161976
		4	26.74		22.27		4.47		-8.46		0.00283979
	NB6CF_Bg	1	25.45	26.805	22.82	22.1425	2.63	4.6625	-6.62	-8.6525	0.0101667	0.00248507	0.00372696	0.00186348
		2	27.6		22.32		5.28		-9.27		0.00161976
		3	26.9		21.81		5.09		-9.08		0.00184777
		4	27.27		21.62		5.65		-9.64		0.00125335
	NI	1	35.84	34.9575	22.73	22.305	13.11	12.6525	-17.1	-16.6425	7.11848e-06	9.77481e-06	2.62691e-06	1.31345e-06
		2	34.56		22.15		12.41		-16.4		1.1564e-05
		3	34.24		22.07		12.17		-16.16		1.3657e-05
		4	35.19		22.27		12.92		-16.91		8.1205e-06
	NI:Not inoculated
	Relative to SDW_Bp
