# Supplementary material for: BglaTNB6, a tailocin produced by a plant-associated nonpathogenic bacterium, prevents rice seed-borne bacterial diseases
Source: PLoS Pathog. 2024 Oct 18;20(10):e1012645. doi: 10.1371/journal.ppat.1012645 (PMC11524443; doi:10.1371/journal.ppat.1012645)
Supplement: S1 Data — (ZIP) [file ppat.1012645.s014.zip › Fig1e.xlsx]

## Sheet: fig1e
	Raw_data_table															Summary_table
	Sample	Replicates	Target_Bp		Control_RiceUBQ		ΔCt_each	ΔCt	ΔΔCt_each	ΔΔCt	Relative_val_each	Relative_val	Relative_val_SD	Relative_val_SE						For_revise
			Ct_each	Ct	Ct_each	Ct											Relative_val	Relative_val_SE	Shifted_Val(Relative_val+1)	Log10(Shifted_val)	Log10(Shifted_SE)
	SDW_Bp	1	18.83	17.92	21.49	21.9025	-2.66	-3.9825	-1.3225	0	0.399841	1	0.636756	0.318378		SDW_Bp	1	0.318378	1.99992	0.301012	0.069138
		2	17.84		21.82		-3.98		-0.0025		0.998269					NB6_Bp	0.102949	0.0247952	1.10287	0.042523	0.009764
		3	17.41		22.51		-5.1		1.1175		2.16971					NB6CF_Bp	0.0242647	0.00209847	1.02418	0.010377	0.00089
		4	17.6		21.79		-4.19		0.2075		1.15469					NI	8.26572e-05	6.44899e-06	1	0	3e-06
	NB6_Bp	1	21.8	21.555	22.3	22.2575	-0.5	-0.7025	-3.4825	-3.28	0.089467	0.102949	0.0495904	0.0247952			NI: BDL(below detection limit)
		2	21.64		22		-0.36		-3.6225		0.081193
		3	22.06		22.37		-0.31		-3.6725		0.0784273
		4	20.72		22.36		-1.64		-2.3425		0.197168
	NB6CF_Bp	1	23.03	23.115	21.5	21.7325	1.53	1.3825	-5.5125	-5.365	0.0219065	0.0242647	0.00419693	0.00209847
		2	21.88		20.76		1.12		-5.1025		0.0291068
		3	23.64		22.48		1.16		-5.1425		0.0283109
		4	23.91		22.19		1.72		-5.7025		0.0192033
	NI	1	31.46	31.7975	21.89	22.2175	9.57	9.58	-13.5525	-13.5625	8.32321e-05	8.26572e-05	1.2898e-05	6.44899e-06
		2	31.75		22.2		9.55		-13.5325		8.4394e-05
		3	32.19		22.27		9.92		-13.9025		6.53026e-05
		4	31.79		22.51		9.28		-13.2625		0.000101763
	NI:Not inoculated
	Relative to SDW_Bp
