# Supplementary material for: BglaTNB6, a tailocin produced by a plant-associated nonpathogenic bacterium, prevents rice seed-borne bacterial diseases
Source: PLoS Pathog. 2024 Oct 18;20(10):e1012645. doi: 10.1371/journal.ppat.1012645 (PMC11524443; doi:10.1371/journal.ppat.1012645)
Supplement: S1 Data — (ZIP) [file ppat.1012645.s014.zip › Fig2d.csv]

Treatment	Shoot.length.cm
NI	13.4
NI	15.6
NI	13.5
NI	15.2
NI	8.9
NI	14.6
NI	17.3
NI	13.3
NI	16.7
NI	18.4
SDW+Bg	0.7
SDW+Bg	0.4
SDW+Bg	0.5
SDW+Bg	0.1
SDW+Bg	0.4
SDW+Bg	0.2
SDW+Bg	0.6
SDW+Bg	0.4
SDW+Bg	0.3
SDW+Bg	0.4
NB6+Bg	18.4
NB6+Bg	10
NB6+Bg	17.7
NB6+Bg	13.6
NB6+Bg	16.5
NB6+Bg	12.7
NB6+Bg	17.5
NB6+Bg	12.7
NB6+Bg	14.9
NB6+Bg	15.2
NB6CF+Bg	16.1
NB6CF+Bg	16.6
NB6CF+Bg	12.8
NB6CF+Bg	14.8
NB6CF+Bg	13.4
NB6CF+Bg	11.4
NB6CF+Bg	11.7
NB6CF+Bg	10.7
NB6CF+Bg	6
dFII#3+Bg	17.4
dFII#3+Bg	17.2
dFII#3+Bg	12.9
dFII#3+Bg	14.9
dFII#3+Bg	12.9
dFII#3+Bg	16.4
dFII#3+Bg	15.3
dFII#3+Bg	14.1
dFII#3+Bg	9.6
dFII#3+Bg	13
dFII#3CF+Bg	0.8
dFII#3CF+Bg	0.4
dFII#3CF+Bg	0.2
dFII#3CF+Bg	0.2
dFII#3CF+Bg	0.1
dFII#3CF+Bg	0.1
dFII#3CF+Bg	0.4
dFII#3CF+Bg	0.3
dFII#3CF+Bg	0.2
dFII#3CF+Bg	0.1
dFII#8+Bg	14.2
dFII#8+Bg	15.3
dFII#8+Bg	14.3
dFII#8+Bg	15.1
dFII#8+Bg	13.7
dFII#8+Bg	11
dFII#8+Bg	8.8
dFII#8+Bg	10.4
dFII#8+Bg	10
dFII#8CF+Bg	0.3
dFII#8CF+Bg	0.4
dFII#8CF+Bg	0.1
dFII#8CF+Bg	0.1
dFII#8CF+Bg	0.1
dFII#8CF+Bg	0.4
dFII#8CF+Bg	0.5
dFII#8CF+Bg	0.1
dFII#8CF+Bg	0.2
dFII#8CF+Bg	0.1
dcap#4+Bg	19.2
dcap#4+Bg	10.8
dcap#4+Bg	14.8
dcap#4+Bg	13.9
dcap#4+Bg	12.9
dcap#4+Bg	10.2
dcap#4+Bg	14.1
dcap#4+Bg	12.7
dcap#4+Bg	9.8
dcap#4+Bg	10.2
dcap#4CF+Bg	17
dcap#4CF+Bg	13.5
dcap#4CF+Bg	11.7
dcap#4CF+Bg	11.5
dcap#4CF+Bg	10.8
dcap#4CF+Bg	9.9
dcap#4CF+Bg	9.2
dcap#4CF+Bg	9
dcap#4CF+Bg	8.3
dcap#11+Bg	17.8
dcap#11+Bg	15.4
dcap#11+Bg	16.8
dcap#11+Bg	15
dcap#11+Bg	13.4
dcap#11+Bg	17
dcap#11+Bg	12.1
dcap#11+Bg	16.2
dcap#11+Bg	8.3
dcap#11+Bg	13.1
d4cap#11CF+Bg	13.7
d4cap#11CF+Bg	13.4
d4cap#11CF+Bg	15.1
d4cap#11CF+Bg	14.6
d4cap#11CF+Bg	12.4
d4cap#11CF+Bg	11.6
d4cap#11CF+Bg	11
d4cap#11CF+Bg	10
d4cap#11CF+Bg	10.5
d4cap#11CF+Bg	11.1
