# Supplementary material for: BglaTNB6, a tailocin produced by a plant-associated nonpathogenic bacterium, prevents rice seed-borne bacterial diseases
Source: PLoS Pathog. 2024 Oct 18;20(10):e1012645. doi: 10.1371/journal.ppat.1012645 (PMC11524443; doi:10.1371/journal.ppat.1012645)
Supplement: S1 Data — (ZIP) [file ppat.1012645.s014.zip › Fig2e.csv]

Treatment	Shoot.length.cm
NI	9.3
NI	9.3
NI	13.3
NI	9.2
NI	7.6
NI	6.6
NI	13.7
NI	6.9
NI	8.7
NI	6.6
SDW+Bg	2.2
SDW+Bg	0.6
SDW+Bg	0.7
SDW+Bg	0.5
SDW+Bg	1.1
SDW+Bg	1.2
SDW+Bg	0.5
SDW+Bg	0.4
SDW+Bg	1.3
SDW+Bg	0.8
NB6+Bg	10
NB6+Bg	9.8
NB6+Bg	6.4
NB6+Bg	11
NB6+Bg	12.1
NB6+Bg	7
NB6+Bg	15.3
NB6+Bg	13.8
NB6+Bg	6.6
NB6+Bg	11.6
NB6CF+Bg	8.3
NB6CF+Bg	11.1
NB6CF+Bg	10
NB6CF+Bg	7.3
NB6CF+Bg	10.3
NB6CF+Bg	7.4
NB6CF+Bg	12.6
NB6CF+Bg	6.5
NB6CF+Bg	10.7
NB6CF+Bg	10.5
dporA#6+Bg	8.8
dporA#6+Bg	6.5
dporA#6+Bg	9.5
dporA#6+Bg	11.9
dporA#6+Bg	7.3
dporA#6+Bg	9
dporA#6+Bg	11.1
dporA#6+Bg	9.2
dporA#6+Bg	10
dporA#6+Bg	5.8
dporA#8+Bg	8.8
dporA#8+Bg	6.8
dporA#8+Bg	6.3
dporA#8+Bg	7.3
dporA#8+Bg	9
dporA#8+Bg	10
dporA#8+Bg	7.5
dporA#8+Bg	11.7
dporA#8+Bg	6.3
dporA#8+Bg	6.8
dporA#6CF+Bg	5.8
dporA#6CF+Bg	9
dporA#6CF+Bg	8.9
dporA#6CF+Bg	5.4
dporA#6CF+Bg	6.3
dporA#6CF+Bg	6.5
dporA#6CF+Bg	5.3
dporA#6CF+Bg	10.7
dporA#6CF+Bg	5.7
dporA#6CF+Bg	5.8
dporA#8CF+Bg	8.5
dporA#8CF+Bg	7.5
dporA#8CF+Bg	6.7
dporA#8CF+Bg	6
dporA#8CF+Bg	8
dporA#8CF+Bg	5.7
dporA#8CF+Bg	5.5
dporA#8CF+Bg	5.4
dporA#8CF+Bg	10.8
dporA#8CF+Bg	5.5
