# Supplementary material for: BglaTNB6, a tailocin produced by a plant-associated nonpathogenic bacterium, prevents rice seed-borne bacterial diseases
Source: PLoS Pathog. 2024 Oct 18;20(10):e1012645. doi: 10.1371/journal.ppat.1012645 (PMC11524443; doi:10.1371/journal.ppat.1012645)
Supplement: S1 Data — (ZIP) [file ppat.1012645.s014.zip › Fig3b.csv]

Treatment	Shoot.length.cm
NI	8.1
NI	14.4
NI	17.7
NI	18.6
NI	8.8
NI	12.4
NI	18.1
NI	19.1
NI	14.9
NI	14.3
SDW+Bg	0.5
SDW+Bg	0.4
SDW+Bg	0.4
SDW+Bg	0.2
SDW+Bg	0.2
SDW+Bg	0.5
SDW+Bg	0.3
SDW+Bg	0.1
SDW+Bg	0.1
SDW+Bg	0.2
NB6+Bg	17
NB6+Bg	19.2
NB6+Bg	10.9
NB6+Bg	9
NB6+Bg	12.2
NB6+Bg	14.3
NB6+Bg	13.2
NB6+Bg	11.8
NB6+Bg	15.2
NB6+Bg	10.4
NB6CF+Bg	13.9
NB6CF+Bg	13.2
NB6CF+Bg	11.2
NB6CF+Bg	17.3
NB6CF+Bg	14.4
NB6CF+Bg	11.5
NB6CF+Bg	13.8
NB6CF+Bg	7.5
NB6CF+Bg	7.7
NB6CF+Bg	7.2
dR1#4+Bg	17.2
dR1#4+Bg	16.8
dR1#4+Bg	11.3
dR1#4+Bg	15.1
dR1#4+Bg	16.7
dR1#4+Bg	14.2
dR1#4+Bg	10.8
dR1#4+Bg	19.7
dR1#4+Bg	12.5
dR1#4+Bg	13.5
dR1#5+Bg	14.9
dR1#5+Bg	11.2
dR1#5+Bg	16.8
dR1#5+Bg	19.3
dR1#5+Bg	11.8
dR1#5+Bg	9.5
dR1#5+Bg	13.4
dR1#5+Bg	13
dR1#5+Bg	18.5
dR1#5+Bg	14
dR1#4CF+Bg	0.5
dR1#4CF+Bg	0.4
dR1#4CF+Bg	0.5
dR1#4CF+Bg	0.1
dR1#4CF+Bg	0.1
dR1#4CF+Bg	0.2
dR1#4CF+Bg	0.2
dR1#4CF+Bg	0.2
dR1#4CF+Bg	0.1
dR1#4CF+Bg	0.3
dR1#5CF+Bg	0.3
dR1#5CF+Bg	0.2
dR1#5CF+Bg	0.1
dR1#5CF+Bg	0.1
dR1#5CF+Bg	0.2
dR1#5CF+Bg	0
dR1#5CF+Bg	0.2
dR1#5CF+Bg	0.1
dR1#5CF+Bg	0.2
dR1#5CF+Bg	0.1
