# Supplementary material for: BglaTNB6, a tailocin produced by a plant-associated nonpathogenic bacterium, prevents rice seed-borne bacterial diseases
Source: PLoS Pathog. 2024 Oct 18;20(10):e1012645. doi: 10.1371/journal.ppat.1012645 (PMC11524443; doi:10.1371/journal.ppat.1012645)
Supplement: S1 Data — (ZIP) [file ppat.1012645.s014.zip › Fig3d.csv]

Treatment	Shoot.length.cm
NI	13.7
NI	9.4
NI	12.6
NI	9.6
NI	7.8
NI	9.3
NI	10.8
NI	7.7
Buffer+Bg	1
Buffer+Bg	0.4
Buffer+Bg	0.5
Buffer+Bg	0.3
Buffer+Bg	0.2
Buffer+Bg	0.3
Buffer+Bg	0.2
Buffer+Bg	0.3
NB6CF+Bg	11.4
NB6CF+Bg	9
NB6CF+Bg	6.7
NB6CF+Bg	7.7
NB6CF+Bg	6.8
NB6CF+Bg	7
NB6CF+Bg	10.8
NB6CF+Bg	6.9
rFII+Bg	0.3
rFII+Bg	0.2
rFII+Bg	0.4
rFII+Bg	0.6
rFII+Bg	0.1
rFII+Bg	0.2
rFII+Bg	0.3
rFII+Bg	0.3
