# Supplementary material for: BglaTNB6, a tailocin produced by a plant-associated nonpathogenic bacterium, prevents rice seed-borne bacterial diseases
Source: PLoS Pathog. 2024 Oct 18;20(10):e1012645. doi: 10.1371/journal.ppat.1012645 (PMC11524443; doi:10.1371/journal.ppat.1012645)
Supplement: S1 Data — (ZIP) [file ppat.1012645.s014.zip › Fig4a.csv]

Treatment	Shoot.length.cm
NI	17
NI	13.2
NI	16.2
NI	12.1
NI	15.5
NI	15.7
NI	12.5
NI	7.2
NI	14.5
NI	14.7
SDW+Bg	0.7
SDW+Bg	0.3
SDW+Bg	0.6
SDW+Bg	0.1
SDW+Bg	0.8
SDW+Bg	0.2
SDW+Bg	0.3
SDW+Bg	0.4
SDW+Bg	0.3
SDW+Bg	0.1
UCprep+Bg	13.8
UCprep+Bg	10
UCprep+Bg	12.8
UCprep+Bg	12.9
UCprep+Bg	15.6
UCprep+Bg	13.3
UCprep+Bg	12.2
UCprep+Bg	13.7
UCprep+Bg	9.1
UCprep+Bg	10.7
UCsup+Bg	1.8
UCsup+Bg	0.3
UCsup+Bg	0.2
UCsup+Bg	0.3
UCsup+Bg	0.1
UCsup+Bg	0.2
UCsup+Bg	0.2
UCsup+Bg	0
UCsup+Bg	0
UCsup+Bg	0.1
