# Supplementary material for: BglaTNB6, a tailocin produced by a plant-associated nonpathogenic bacterium, prevents rice seed-borne bacterial diseases
Source: PLoS Pathog. 2024 Oct 18;20(10):e1012645. doi: 10.1371/journal.ppat.1012645 (PMC11524443; doi:10.1371/journal.ppat.1012645)
Supplement: S1 Data — (ZIP) [file ppat.1012645.s014.zip › Fig5b.csv]

Treatment	Shoot.length.cm
NI	16.7
NI	12.3
NI	12.9
NI	15.1
NI	14.7
NI	10.2
NI	11.8
NI	14.6
NI	9.4
NI	10.9
SDW+Bp	2.4
SDW+Bp	0.8
SDW+Bp	0.6
SDW+Bp	2.1
SDW+Bp	0.7
SDW+Bp	2.2
SDW+Bp	0.5
SDW+Bp	1.1
SDW+Bp	1.3
SDW+Bp	0.4
NB6+Bp	13.7
NB6+Bp	13.1
NB6+Bp	12.5
NB6+Bp	9.2
NB6+Bp	12.8
NB6+Bp	10.7
NB6+Bp	10
NB6+Bp	14.5
NB6+Bp	7.2
NB6+Bp	7.3
NB6CF+BP	17.1
NB6CF+BP	11.3
NB6CF+BP	14.4
NB6CF+BP	9.3
NB6CF+BP	16.6
NB6CF+BP	10.9
NB6CF+BP	13.7
NB6CF+BP	12.5
NB6CF+BP	8
NB6CF+BP	7.3
dFII#3+Bp	10.8
dFII#3+Bp	2.3
dFII#3+Bp	10.2
dFII#3+Bp	3
dFII#3+Bp	4.7
dFII#3+Bp	3.8
dFII#3+Bp	6.4
dFII#3+Bp	3.7
dFII#3+Bp	1.8
dFII#3+Bp	1.2
dFII#8+Bp	12.5
dFII#8+Bp	2.4
dFII#8+Bp	6.6
dFII#8+Bp	1.2
dFII#8+Bp	6.9
dFII#8+Bp	1
dFII#8+Bp	4.3
dFII#8+Bp	2.8
dFII#8+Bp	0.7
dFII#8+Bp	0.6
dFII#3CF+Bp	1.2
dFII#3CF+Bp	0.6
dFII#3CF+Bp	0.6
dFII#3CF+Bp	0.4
dFII#3CF+Bp	0.9
dFII#3CF+Bp	0.5
dFII#3CF+Bp	0.7
dFII#3CF+Bp	0.5
dFII#3CF+Bp	0.6
dFII#3CF+Bp	0.5
dFII#8CF+Bp	0.7
dFII#8CF+Bp	0.8
dFII#8CF+Bp	0.8
dFII#8CF+Bp	0.7
dFII#8CF+Bp	0.9
dFII#8CF+Bp	0.5
dFII#8CF+Bp	0.5
dFII#8CF+Bp	0.7
dFII#8CF+Bp	0.5
dFII#8CF+Bp	0.8
