# Supplementary material for: BglaTNB6, a tailocin produced by a plant-associated nonpathogenic bacterium, prevents rice seed-borne bacterial diseases
Source: PLoS Pathog. 2024 Oct 18;20(10):e1012645. doi: 10.1371/journal.ppat.1012645 (PMC11524443; doi:10.1371/journal.ppat.1012645)
Supplement: S1 Data — (ZIP) [file ppat.1012645.s014.zip › S1Fig.csv]

Treatment	Shoot.length.cm
SDW	17.8
SDW	17
SDW	19
SDW	20.4
SDW	21
SDW	17.1
SDW	20.2
SDW	16.5
SDW	12.6
SDW	19.9
NB6	21.2
NB6	17.1
NB6	21
NB6	18.4
NB6	17.4
NB6	18.3
NB6	17.5
NB6	14.8
NB6	12.2
NB6	13.2
