# Supplementary material for: BglaTNB6, a tailocin produced by a plant-associated nonpathogenic bacterium, prevents rice seed-borne bacterial diseases
Source: PLoS Pathog. 2024 Oct 18;20(10):e1012645. doi: 10.1371/journal.ppat.1012645 (PMC11524443; doi:10.1371/journal.ppat.1012645)
Supplement: S1 Data — (ZIP) [file ppat.1012645.s014.zip › S3FigA_Lower.xlsx]

## Sheet: S3FigA
	Raw_data_table															Summary_table
	Sample	Replicates	Target_Bglu		Control_RiceUBQ		ΔCt_each	ΔCt	ΔΔCt_each	ΔΔCt	Relative_val_each	Relative_val	Relative_val_SD	Relative_val_SE
			Ct_each	Ct	Ct_each	Ct											Relative_val	Relative_val_SE
	LB_Bg	1	17.88	17.8625	23.98	23.5475	-6.1	-5.685	0.415	0	1.3333	1	0.358894	0.179447		LB_Bg	1	0.179447
		2	17.37		23.62		-6.25		0.565		1.47939					CF0_Bg	0.884234	0.0588376
		3	18.32		23.22		-4.9		-0.785		0.580352					CF5_Bg	0.771105	0.104665
		4	17.88		23.37		-5.49		-0.195		0.873573					CF25_Bg	0.0628258	0.0151041
	CF0_Bg	1	18.09	17.74	23.51	23.2475	-5.42	-5.5075	-0.265	-0.1775	0.832199	0.884234	0.117675	0.0588376		CF50_Bg	0.0457527	0.0219032
		2	17.77		23.37		-5.6		-0.085		0.942785					NB6_Bg	0.00531763	0.00147885
		3	17.66		22.91		-5.25		-0.435		0.739694
		4	17.44		23.2		-5.76		0.075		1.05336
	CF5_Bg	1	19.43	18.315	24.05	23.625	-4.62	-5.31	-1.065	-0.375	0.477973	0.771105	0.209331	0.104665
		2	17.79		23.3		-5.51		-0.175		0.885768
		3	17.84		23.6		-5.76		0.075		1.05336
		4	18.2		23.55		-5.35		-0.335		0.792784
	CF25_Bg	1	21.86	20.225	22.04	21.9175	-0.18	-1.6925	-5.505	-3.9925	0.0220206	0.0628258	0.0302083	0.0151041
		2	19.52		21.69		-2.17		-3.515		0.0874741
		3	20.33		22.37		-2.04		-3.645		0.0799366
		4	19.19		21.57		-2.38		-3.305		0.10118
	CF50_Bg	1	21.47	20.1325	20.98	21.3675	0.49	-1.235	-6.175	-4.45	0.0138401	0.0457527	0.0438064	0.0219032
		2	18.98		21.62		-2.64		-3.045		0.121161
		3	19.33		21.54		-2.21		-3.475		0.0899333
		4	20.75		21.33		-0.58		-5.105		0.0290564
	NB6_Bg	1	24.09	23.7825	21.18	21.9125	2.91	1.87	-8.595	-7.555	0.00258611	0.00531763	0.0029577	0.00147885
		2	23.76		22.85		0.91		-6.595		0.0103444
		3	24.11		21.9		2.21		-7.895		0.00420115
		4	23.17		21.72		1.45		-7.135		0.00711461
	Relative to LB_Bg
