# Supplementary material for: BglaTNB6, a tailocin produced by a plant-associated nonpathogenic bacterium, prevents rice seed-borne bacterial diseases
Source: PLoS Pathog. 2024 Oct 18;20(10):e1012645. doi: 10.1371/journal.ppat.1012645 (PMC11524443; doi:10.1371/journal.ppat.1012645)
Supplement: S1 Data — (ZIP) [file ppat.1012645.s014.zip › S3FigA_Upper.csv]

Treatment	Shoot.length.cm
LB+Bg	0
LB+Bg	0.2
LB+Bg	0.1
LB+Bg	0.2
LB+Bg	0.3
LB+Bg	0.4
LB+Bg	0.5
LB+Bg	0.1
CF0+Bg	0.1
CF0+Bg	0.2
CF0+Bg	0.2
CF0+Bg	0.6
CF0+Bg	0.7
CF0+Bg	0.1
CF0+Bg	0.1
CF0+Bg	0.2
CF5+Bg	0.1
CF5+Bg	0.1
CF5+Bg	0.2
CF5+Bg	0.8
CF5+Bg	0.1
CF5+Bg	0.1
CF5+Bg	0.1
CF5+Bg	0.2
CF25+Bg	4.3
CF25+Bg	4.7
CF25+Bg	3.8
CF25+Bg	6.5
CF25+Bg	3.7
CF25+Bg	1.5
CF25+Bg	0.4
CF25+Bg	1.6
CF50+Bg	3.6
CF50+Bg	4
CF50+Bg	3.6
CF50+Bg	2.2
CF50+Bg	1.7
CF50+Bg	0.7
CF50+Bg	0.7
CF50+Bg	0.6
NB6+Bg	6.5
NB6+Bg	3.7
NB6+Bg	3.4
NB6+Bg	4
NB6+Bg	2.2
NB6+Bg	1.2
NB6+Bg	0.7
NB6+Bg	0.8
