# Supplementary material for: BglaTNB6, a tailocin produced by a plant-associated nonpathogenic bacterium, prevents rice seed-borne bacterial diseases
Source: PLoS Pathog. 2024 Oct 18;20(10):e1012645. doi: 10.1371/journal.ppat.1012645 (PMC11524443; doi:10.1371/journal.ppat.1012645)
Supplement: S1 Data — (ZIP) [file ppat.1012645.s014.zip › S3FigB_Lower.xlsx]

## Sheet: S3FigB
	Raw_data_table															Summary_table
	Sample	Replicates	Target_Bglu		Control_RiceUBQ		ΔCt_each	ΔCt	ΔΔCt_each	ΔΔCt	Relative_val_each	Relative_val	Relative_val_SD	Relative_val_SE
			Ct_each	Ct	Ct_each	Ct											Relative_val	Relative_val_SE
	SDW_Bg	1	19.22	18.3475	23.87	23.0825	-4.65	-4.735	-0.085	0	0.942785	1	0.336101	0.16805		SDW_Bg	1	0.16805
		2	17.99		22.83		-4.84		0.105		1.07549					CF_Bg	0.0402463	0.0491998
		3	18.51		22.58		-4.07		-0.665		0.630689					CFH_Bg	1.1	0.350217
		4	17.67		23.05		-5.38		0.645		1.56374					NB6_Bg	0.0218685	0.00348941
	CF_Bg	1	21.48	22.0325	22.3	22.1325	-0.82	-0.1	-3.915	-4.635	0.066293	0.0402463	0.0983996	0.0491998		NI	1.98913e-05	3.09531e-06
		2	24.31		22.18		2.13		-6.865		0.00857885
		3	19.16		21.91		-2.75		-1.985		0.252613
		4	23.18		22.14		1.04		-5.775		0.0182621
	CFH_Bg	1	17.71	18.1725	23.74	23.045	-6.03	-4.8725	1.295	0.1375	2.45377	1.1	0.700435	0.350217
		2	17.92		22.38		-4.46		-0.275		0.82645
		3	18.68		23.37		-4.69		-0.045		0.96929
		4	18.38		22.69		-4.31		-0.425		0.744839
	NB6_Bg	1	24.14	23.31	22.71	22.53	1.43	0.78	-6.165	-5.515	0.0139364	0.0218685	0.00697882	0.00348941
		2	22.86		22.36		0.5		-5.235		0.0265527
		3	23.4		22.43		0.97		-5.705		0.0191701
		4	22.84		22.62		0.22		-4.955		0.0322401
	NI	1	33.87	33.5725	23.6	22.69	10.27	10.8825	-15.005	-15.6175	3.0412e-05	1.98913e-05	6.19063e-06	3.09531e-06
		2	33.98		22.8		11.18		-15.915		1.61848e-05
		3	33.79		22.46		11.33		-16.065		1.45866e-05
		4	32.65		21.9		10.75		-15.485		2.18047e-05
	NI:Not inoculated
	Relative to SDW_Bp
