# Supplementary material for: BglaTNB6, a tailocin produced by a plant-associated nonpathogenic bacterium, prevents rice seed-borne bacterial diseases
Source: PLoS Pathog. 2024 Oct 18;20(10):e1012645. doi: 10.1371/journal.ppat.1012645 (PMC11524443; doi:10.1371/journal.ppat.1012645)
Supplement: S1 Data — (ZIP) [file ppat.1012645.s014.zip › S3FigB_Upper.csv]

Treatment	Shoot.length.cm
NI	4.8
NI	4.6
NI	4.8
NI	4.3
NI	4
NI	3.3
NI	3.1
NI	3.5
NI	2.7
NI	3.4
SDW+Bg	0.9
SDW+Bg	0.3
SDW+Bg	0.8
SDW+Bg	0.2
SDW+Bg	0.5
SDW+Bg	0.1
SDW+Bg	0.7
SDW+Bg	0.1
SDW+Bg	0.4
SDW+Bg	1
NB6+Bg	4
NB6+Bg	4.5
NB6+Bg	3.1
NB6+Bg	4.1
NB6+Bg	1.5
NB6+Bg	3.7
NB6+Bg	2.5
NB6+Bg	1.9
NB6+Bg	2.7
NB6+Bg	0.4
CF+Bg	4.2
CF+Bg	3.7
CF+Bg	4.4
CF+Bg	4.3
CF+Bg	3.5
CF+Bg	4.2
CF+Bg	3.5
CF+Bg	2.5
CF+Bg	1.8
CF+Bg	0.5
CFH+Bg	0.5
CFH+Bg	0.1
CFH+Bg	0.9
CFH+Bg	0.6
CFH+Bg	0.3
CFH+Bg	0.1
CFH+Bg	0.1
CFH+Bg	1.9
CFH+Bg	0.4
CFH+Bg	0.1
