# Supplementary material for: BglaTNB6, a tailocin produced by a plant-associated nonpathogenic bacterium, prevents rice seed-borne bacterial diseases
Source: PLoS Pathog. 2024 Oct 18;20(10):e1012645. doi: 10.1371/journal.ppat.1012645 (PMC11524443; doi:10.1371/journal.ppat.1012645)
Supplement: S1 Data — (ZIP) [file ppat.1012645.s014.zip › S3FigC.csv]

Treatment	Shoot.length.cm
Buffer+Bg	0.6
Buffer+Bg	0.6
Buffer+Bg	0.3
Buffer+Bg	0.1
Buffer+Bg	0.1
Buffer+Bg	0.1
Buffer+Bg	0
Buffer+Bg	0
Buffer+Bg	0
20%+Bg	0.2
20%+Bg	0.1
20%+Bg	0.1
20%+Bg	0
20%+Bg	0
20%+Bg	0
20%+Bg	0
20%+Bg	0
20%+Bg	0
40%+Bg	3.7
40%+Bg	2.3
40%+Bg	2.2
40%+Bg	1.4
40%+Bg	1.4
40%+Bg	1.2
40%+Bg	0.1
40%+Bg	0.1
40%+Bg	0
60%+Bg	0.5
60%+Bg	4
60%+Bg	3.7
60%+Bg	3.4
60%+Bg	3.3
60%+Bg	3.2
60%+Bg	3.1
60%+Bg	2.7
60%+Bg	0.7
80%+Bg	0.2
80%+Bg	0
80%+Bg	0
80%+Bg	0
80%+Bg	0
80%+Bg	0
80%+Bg	0
80%+Bg	0
80%+Bg	0
