# Supplementary material for: BglaTNB6, a tailocin produced by a plant-associated nonpathogenic bacterium, prevents rice seed-borne bacterial diseases
Source: PLoS Pathog. 2024 Oct 18;20(10):e1012645. doi: 10.1371/journal.ppat.1012645 (PMC11524443; doi:10.1371/journal.ppat.1012645)
Supplement: S1 Data — (ZIP) [file ppat.1012645.s014.zip › S4FigB.xlsx]

## Sheet: S4FigB
NB6	Replicates (OD600)			AVG	SD
hours_cultured	1	2	3
0	0.1014	0.1025	0.1036	0.1025	0.0011
2	0.1264	0.1308	0.1338	0.130333	0.00372201
4	0.1637	0.1667	0.1783	0.169567	0.00771059
6	0.2863	0.2957	0.3316	0.304533	0.023907
8	0.4345	0.465	0.4899	0.463133	0.0277471
10	0.5728	0.6018	0.6292	0.601267	0.0282038
NB6_M17	Replicates (OD600)			AVG	SD
hours_cultured	1	2	3
0	0.1007	0.1012	0.1025	0.101467	0.000929158
2	0.1221	0.1241	0.1216	0.1226	0.00132287
4	0.1312	0.1419	0.1329	0.135333	0.00575007
6	0.156	0.1644	0.1557	0.1587	0.00493862
8	0.2032	0.2071	0.1998	0.203367	0.00365286
10	0.2701	0.2767	0.2768	0.274533	0.00383971
