# Supplementary material for: BglaTNB6, a tailocin produced by a plant-associated nonpathogenic bacterium, prevents rice seed-borne bacterial diseases
Source: PLoS Pathog. 2024 Oct 18;20(10):e1012645. doi: 10.1371/journal.ppat.1012645 (PMC11524443; doi:10.1371/journal.ppat.1012645)
Supplement: S1 Data — (ZIP) [file ppat.1012645.s014.zip › S4FigC.csv]

Treatment	Shoot.length.cm
NI	4
NI	3.6
NI	3.5
NI	4.1
NI	2.9
NI	4.1
NI	4.3
SDW+Bg	0.3
SDW+Bg	0.1
SDW+Bg	0.1
SDW+Bg	0.2
SDW+Bg	0.05
SDW+Bg	0.1
SDW+Bg	0.1
NB6CF+Bg	3
NB6CF+Bg	4.1
NB6CF+Bg	4.9
NB6CF+Bg	4
NB6CF+Bg	2.8
NB6CF+Bg	3.4
NB6CF+Bg	3
M17CF+Bg	4
M17CF+Bg	3.2
M17CF+Bg	4.2
M17CF+Bg	3.4
M17CF+Bg	2.5
M17CF+Bg	2.8
M17CF+Bg	2.9
