# Supplementary material for: BglaTNB6, a tailocin produced by a plant-associated nonpathogenic bacterium, prevents rice seed-borne bacterial diseases
Source: PLoS Pathog. 2024 Oct 18;20(10):e1012645. doi: 10.1371/journal.ppat.1012645 (PMC11524443; doi:10.1371/journal.ppat.1012645)
Supplement: S1 Data — (ZIP) [file ppat.1012645.s014.zip › S5FigA.xlsx]

## Sheet: Sheet1
Volume_ml	280nm_mAU		Fractions
0	0.004		0.51	-10
0.04	0.115		2.51	-10
0.08	0.104		4.51	-10
0.12	0.031		6.51	-10
0.16	0.028		8.51	-10
0.2	-0.003		10.51	-10
0.239	0.011		12.51	-10
0.279	-0.038		14.51	-10
0.319	-0.064		16.51	-10
0.359	-0.062		18.51	-10
0.399	-0.062		20.51	-10
0.439	-0.069		22.51	-10
0.479	-0.078		24.51	-10
0.519	-0.038		26.51	-10
0.559	-0.085		28.51	-10
0.599	-0.174		30.51	-10
0.639	-0.172		32.51	-10
0.678	-0.205		34.5	-10
0.718	-0.264		35.85	-10
0.758	-0.247
0.798	-0.244
0.838	-0.215
0.878	-0.25
0.918	-0.287
0.958	-0.354
0.998	-0.368
1.038	-0.31
1.078	-0.364
1.117	-0.341
1.157	-0.333
1.197	-0.33
1.237	-0.37
1.277	-0.371
1.317	-0.344
1.357	-0.34
1.397	-0.322
1.437	-0.31
1.477	-0.342
1.517	-0.413
1.556	-0.431
1.596	-0.33
1.636	-0.335
1.676	-0.322
1.716	-0.325
1.756	-0.335
1.796	-0.359
1.836	-0.426
1.876	-0.372
1.916	-0.373
1.956	-0.318
1.995	-0.297
2.035	-0.331
2.075	-0.352
2.115	-0.382
2.155	-0.377
2.195	-0.359
2.235	-0.32
2.275	-0.349
2.315	-0.352
2.355	-0.404
2.395	-0.399
2.434	-0.361
2.474	-0.35
2.514	-0.347
2.554	-0.332
2.594	-0.334
2.634	-0.392
2.674	-0.442
2.714	-0.386
2.754	-0.416
2.794	-0.37
2.834	-0.405
2.873	-0.429
2.913	-0.38
2.953	-0.406
2.993	-0.423
3.033	-0.456
3.073	-0.47
3.113	-0.46
3.153	-0.441
3.193	-0.498
3.233	-0.567
3.273	-0.503
3.312	-0.513
3.352	-0.474
3.392	-0.497
3.432	-0.513
3.472	-0.52
3.512	-0.513
3.552	-0.563
3.592	-0.587
3.632	-0.511
3.672	-0.48
3.712	-0.518
3.751	-0.478
3.791	-0.505
3.831	-0.492
3.871	-0.478
3.911	-0.533
3.951	-0.53
3.991	-0.541
4.031	-0.525
4.071	-0.565
4.111	-0.582
4.151	-0.52
4.19	-0.544
4.23	-0.47
4.27	-0.492
4.31	-0.511
4.35	-0.512
4.39	-0.526
4.43	-0.563
4.47	-0.572
4.51	-0.508
4.55	-0.514
4.59	-0.533
4.629	-0.519
4.669	-0.539
4.709	-0.517
4.749	-0.517
4.789	-0.5
4.829	-0.489
4.869	-0.554
4.909	-0.551
4.949	-0.562
4.989	-0.556
5.029	-0.607
5.068	-0.578
5.108	-0.528
5.148	-0.577
5.188	-0.648
5.228	-0.627
5.268	-0.618
5.308	-0.608
5.348	-0.57
5.388	-0.588
5.428	-0.639
5.468	-0.608
5.507	-0.603
5.547	-0.596
5.587	-0.607
5.627	-0.583
5.667	-0.578
5.707	-0.59
5.747	-0.619
5.787	-0.629
5.827	-0.617
5.867	-0.655
5.907	-0.574
5.946	-0.543
5.986	-0.608
6.026	-0.611
6.066	-0.618
6.106	-0.611
6.146	-0.66
6.186	-0.649
6.226	-0.66
6.266	-0.665
6.306	-0.7
6.346	-0.705
6.385	-0.717
6.425	-0.682
6.465	-0.614
6.505	-0.609
6.545	-0.614
6.585	-0.657
6.625	-0.678
6.665	-0.635
6.705	-0.656
6.745	-0.604
6.785	-0.604
6.824	-0.686
6.864	-0.702
6.904	-0.687
6.944	-0.68
6.984	-0.718
7.024	-0.648
7.064	-0.668
7.104	-0.706
7.144	-0.709
7.184	-0.715
7.224	-0.652
7.263	-0.676
7.303	-0.658
7.343	-0.641
7.383	-0.694
7.423	-0.635
7.463	-0.691
7.503	-0.654
7.543	-0.639
7.583	-0.577
7.623	-0.555
7.663	-0.57
7.702	-0.57
7.742	-0.58
7.782	-0.563
7.822	-0.509
7.862	-0.464
7.902	-0.352
7.942	-0.209
7.982	-0.07
8.022	0.106
8.062	0.336
8.102	0.538
8.141	0.792
8.181	1.032
8.221	1.273
8.261	1.425
8.301	1.63
8.341	1.876
8.381	2.095
8.421	2.468
8.461	2.863
8.501	3.292
8.541	3.769
8.58	4.296
8.62	4.813
8.66	5.343
8.7	5.959
8.74	6.779
8.78	7.701
8.82	8.931
8.86	10.287
8.9	11.648
8.94	12.802
8.98	13.608
9.019	13.877
9.059	13.551
9.099	12.87
9.139	11.988
9.179	10.984
9.219	9.958
9.259	8.99
9.299	8.143
9.339	7.32
9.379	6.561
9.419	5.913
9.458	5.344
9.498	4.854
9.538	4.407
9.578	3.973
9.618	3.648
9.658	3.316
9.698	3.028
9.738	2.772
9.778	2.62
9.818	2.512
9.858	2.382
9.897	2.259
9.937	2.045
9.977	1.954
10.017	1.887
10.057	1.821
10.097	1.759
10.137	1.745
10.177	1.68
10.217	1.545
10.257	1.516
10.297	1.434
10.336	1.422
10.376	1.35
10.416	1.385
10.456	1.307
10.496	1.252
10.536	1.17
10.576	1.168
10.616	1.155
10.656	1.166
10.696	1.181
10.736	1.164
10.775	1.195
10.815	1.241
10.855	1.196
10.895	1.241
10.935	1.29
10.975	1.302
11.015	1.339
11.055	1.222
11.095	1.222
11.135	1.18
11.175	1.173
11.214	1.119
11.254	1.038
11.294	1.011
11.334	0.953
11.374	0.92
11.414	0.881
11.454	0.896
11.494	0.841
11.534	0.845
11.574	0.764
11.614	0.75
11.653	0.781
11.693	0.803
11.733	0.831
11.773	0.828
11.813	0.887
11.853	0.943
11.893	0.982
11.933	1.048
11.973	1.054
12.013	1.11
12.053	1.216
12.092	1.336
12.132	1.402
12.172	1.394
12.212	1.418
12.252	1.476
12.292	1.457
12.332	1.459
12.372	1.455
12.412	1.421
12.452	1.407
12.492	1.406
12.531	1.387
12.571	1.414
12.611	1.421
12.651	1.469
12.691	1.523
12.731	1.512
12.771	1.51
12.811	1.517
12.851	1.592
12.891	1.64
12.931	1.679
12.97	1.74
13.01	1.786
13.05	1.777
13.09	1.845
13.13	1.858
13.17	1.841
13.21	1.919
13.25	1.985
13.29	1.997
13.33	2.038
13.37	2.073
13.409	2.131
13.449	2.229
13.489	2.326
13.529	2.411
13.569	2.438
13.609	2.544
13.649	2.627
13.689	2.644
13.729	2.702
13.769	2.756
13.809	2.832
13.848	2.901
13.888	2.875
13.928	2.955
13.968	2.976
14.008	3.056
14.048	3.114
14.088	3.186
14.128	3.141
14.168	3.203
14.208	3.261
14.248	3.264
14.287	3.379
14.327	3.444
14.367	3.558
14.407	3.592
14.447	3.671
14.487	3.775
14.527	3.932
14.567	4.092
14.607	4.217
14.647	4.427
14.687	4.61
14.726	4.817
14.766	4.964
14.806	5.217
14.846	5.424
14.886	5.748
14.926	6.092
14.966	6.395
15.006	6.75
15.046	7.113
15.086	7.535
15.126	7.919
15.165	8.355
15.205	8.823
15.245	9.33
15.285	9.829
15.325	10.334
15.365	10.867
15.405	11.493
15.445	12.07
15.485	12.703
15.525	13.327
15.565	13.99
15.604	14.616
15.644	15.283
15.684	16.055
15.724	16.784
15.764	17.64
15.804	18.405
15.844	19.234
15.884	20.051
15.924	20.915
15.964	21.829
16.004	22.68
16.043	23.639
16.083	24.624
16.123	25.564
16.163	26.494
16.203	27.498
16.243	28.454
16.283	29.442
16.323	30.458
16.363	31.478
16.403	32.447
16.443	33.425
16.482	34.459
16.522	35.541
16.562	36.567
16.602	37.566
16.642	38.564
16.682	39.542
16.722	40.495
16.762	41.503
16.802	42.454
16.842	43.376
16.882	44.357
16.921	45.303
16.961	46.263
17.001	47.135
17.041	48.142
17.081	49.052
17.121	49.947
17.161	50.866
17.201	51.753
17.241	52.577
17.281	53.406
17.321	54.34
17.36	55.303
17.4	56.096
17.44	56.981
17.48	57.836
17.52	58.701
17.56	59.468
17.6	60.252
17.64	61.003
17.68	61.677
17.72	62.337
17.76	62.904
17.799	63.419
17.839	63.767
17.879	64.208
17.919	64.443
17.959	64.568
17.999	64.723
18.039	64.837
18.079	64.754
18.119	64.665
18.159	64.589
18.199	64.43
18.238	64.246
18.278	64
18.318	63.692
18.358	63.328
18.398	62.809
18.438	62.338
18.478	61.919
18.518	61.333
18.558	60.78
18.598	60.104
18.638	59.494
18.677	58.776
18.717	58.11
18.757	57.432
18.797	56.664
18.837	55.818
18.877	55.04
18.917	54.2
18.957	53.222
18.997	52.422
19.037	51.631
19.077	50.752
19.116	49.82
19.156	48.913
19.196	48.045
19.236	47.066
19.276	46.199
19.316	45.349
19.356	44.456
19.396	43.632
19.436	42.854
19.476	42.055
19.516	41.224
19.555	40.447
19.595	39.759
19.635	39.071
19.675	38.349
19.715	37.652
19.755	36.981
19.795	36.252
19.835	35.483
19.875	34.808
19.915	34.07
19.955	33.326
19.994	32.618
20.034	31.791
20.074	30.92
20.114	30.096
20.154	29.286
20.194	28.51
20.234	27.726
20.274	26.962
20.314	26.251
20.354	25.512
20.394	24.8
20.433	24.167
20.473	23.635
20.513	23.119
20.553	22.754
20.593	22.444
20.633	22.254
20.673	22.221
20.713	22.692
20.753	23.779
20.793	25.936
20.833	29.546
20.872	35.258
20.912	43.816
20.952	55.867
20.992	72.3
21.032	93.496
21.072	119.967
21.112	150.96
21.152	185.606
21.192	224.244
21.232	265.163
21.272	305.458
21.311	343.206
21.351	376.974
21.391	405.14
21.431	425.906
21.471	438.687
21.511	442.752
21.551	438.567
21.591	426.563
21.631	407.925
21.671	384.265
21.711	357.227
21.75	327.091
21.79	295.041
21.83	263.517
21.87	233.346
21.91	204.367
21.95	177.588
21.99	153.656
22.03	132.015
22.07	112.843
22.11	96.297
22.15	82.19
22.189	70.314
22.229	60.341
22.269	51.919
22.309	44.808
22.349	38.773
22.389	33.779
22.429	29.573
22.469	26.041
22.509	22.994
22.549	20.402
22.589	18.108
22.628	16.1
22.668	14.417
22.708	12.915
22.748	11.573
22.788	10.474
22.828	9.525
22.868	8.652
22.908	7.82
22.948	7.139
22.988	6.588
23.028	6.002
23.067	5.593
23.107	5.214
23.147	4.83
23.187	4.524
23.227	4.227
23.267	4.011
23.307	3.781
23.347	3.652
23.387	3.455
23.427	3.293
23.467	3.159
23.506	3.025
23.546	2.917
23.586	2.836
23.626	2.784
23.666	2.777
23.706	2.743
23.746	2.745
23.786	2.708
23.826	2.763
23.866	2.886
23.906	3.018
23.945	3.134
23.985	3.251
24.025	3.352
24.065	3.433
24.105	3.544
24.145	3.573
24.185	3.614
24.225	3.716
24.265	3.671
24.305	3.617
24.345	3.552
24.384	3.478
24.424	3.363
24.464	3.255
24.504	3.112
24.544	3.014
24.584	2.788
24.624	2.577
24.664	2.459
24.704	2.322
24.744	2.17
24.784	2.111
24.823	1.983
24.863	1.886
24.903	1.71
24.943	1.607
24.983	1.435
25.023	1.438
25.063	1.414
25.103	1.38
25.143	1.305
25.183	1.266
25.223	1.261
25.262	1.271
25.302	1.296
25.342	1.33
25.382	1.363
25.422	1.501
25.462	1.598
25.502	1.749
25.542	1.968
25.582	2.163
25.622	2.424
25.662	2.747
25.701	3.046
25.741	3.381
25.781	3.725
25.821	4.168
25.861	4.569
25.901	4.971
25.941	5.322
25.981	5.667
26.021	6.033
26.061	6.302
26.101	6.57
26.14	6.778
26.18	7.038
26.22	7.135
26.26	7.224
26.3	7.218
26.34	7.227
26.38	7.179
26.42	7.082
26.46	6.948
26.5	6.783
26.54	6.563
26.579	6.287
26.619	6.038
26.659	5.799
26.699	5.471
26.739	5.253
26.779	5.005
26.819	4.706
26.859	4.423
26.899	4.113
26.939	3.876
26.979	3.62
27.018	3.433
27.058	3.194
27.098	2.976
27.138	2.788
27.178	2.587
27.218	2.354
27.258	2.182
27.298	2.083
27.338	1.921
27.378	1.789
27.418	1.672
27.457	1.54
27.497	1.437
27.537	1.323
27.577	1.26
27.617	1.151
27.657	1.039
27.697	0.924
27.737	0.899
27.777	0.848
27.817	0.796
27.857	0.745
27.896	0.751
27.936	0.689
27.976	0.61
28.016	0.572
28.056	0.5
28.096	0.484
28.136	0.523
28.176	0.479
28.216	0.451
28.256	0.389
28.296	0.403
28.335	0.315
28.375	0.352
28.415	0.315
28.455	0.315
28.495	0.231
28.535	0.175
28.575	0.158
28.615	0.105
28.655	0.099
28.695	0.081
28.735	0.076
28.774	0.05
28.814	0.067
28.854	0.023
28.894	0.043
28.934	0.052
28.974	0.015
29.014	0.042
29.054	0.017
29.094	0.04
29.134	-0.007
29.174	-0.064
29.213	-0.067
29.253	-0.06
29.293	-0.086
29.333	-0.078
29.373	-0.109
29.413	-0.169
29.453	-0.176
29.493	-0.156
29.533	-0.123
29.573	-0.114
29.613	-0.073
29.652	-0.146
29.692	-0.159
29.732	-0.171
29.772	-0.173
29.812	-0.205
29.852	-0.173
29.892	-0.186
29.932	-0.205
29.972	-0.216
30.012	-0.251
30.052	-0.222
30.091	-0.22
30.131	-0.233
30.171	-0.238
30.211	-0.324
30.251	-0.336
30.291	-0.313
30.331	-0.312
30.371	-0.297
30.411	-0.289
30.451	-0.343
30.491	-0.372
30.53	-0.369
30.57	-0.362
30.61	-0.446
30.65	-0.467
30.69	-0.425
30.73	-0.391
30.77	-0.397
30.81	-0.431
30.85	-0.431
30.89	-0.404
30.93	-0.413
30.969	-0.423
31.009	-0.426
31.049	-0.444
31.089	-0.431
31.129	-0.483
31.169	-0.454
31.209	-0.484
31.249	-0.466
31.289	-0.492
31.329	-0.529
31.369	-0.53
31.408	-0.567
31.448	-0.564
31.488	-0.567
31.528	-0.513
31.568	-0.572
31.608	-0.574
31.648	-0.595
31.688	-0.626
31.728	-0.632
31.768	-0.599
31.808	-0.543
31.847	-0.531
31.887	-0.541
31.927	-0.555
31.967	-0.559
32.007	-0.597
32.047	-0.613
32.087	-0.6
32.127	-0.581
32.167	-0.59
32.207	-0.632
32.247	-0.615
32.286	-0.62
32.326	-0.63
32.366	-0.592
32.406	-0.541
32.446	-0.6
32.486	-0.601
32.526	-0.577
32.566	-0.609
32.606	-0.613
32.646	-0.617
32.686	-0.609
32.725	-0.651
32.765	-0.645
32.805	-0.64
32.845	-0.696
32.885	-0.72
32.925	-0.685
32.965	-0.657
33.005	-0.692
33.045	-0.721
33.085	-0.747
33.125	-0.738
33.164	-0.72
33.204	-0.712
33.244	-0.713
33.284	-0.724
33.324	-0.756
33.364	-0.767
33.404	-0.721
33.444	-0.751
33.484	-0.71
33.524	-0.709
33.564	-0.773
33.603	-0.829
33.643	-0.826
33.683	-0.824
33.723	-0.798
33.763	-0.752
33.803	-0.74
33.843	-0.766
33.883	-0.81
33.923	-0.869
33.963	-0.827
34.003	-0.787
34.042	-0.832
34.082	-0.81
34.122	-0.802
34.162	-0.847
34.202	-0.844
34.242	-0.87
34.282	-0.874
34.322	-0.842
34.362	-0.847
34.402	-0.851
34.442	-0.867
34.481	-0.932
34.521	-0.909
34.561	-0.913
34.601	-0.893
34.641	-0.888
34.681	-0.943
34.721	-0.965
34.761	-0.964
34.801	-0.94
34.841	-0.882
34.881	-0.933
34.92	-0.914
34.96	-0.987
35	-0.976
35.04	-0.941
35.08	-0.949
35.12	-0.998
35.16	-1.019
35.2	-0.94
35.24	-0.937
35.28	-0.986
35.32	-1.007
35.359	-1.032
35.399	-0.97
35.439	-1.001
35.479	-0.988
35.519	-0.969
35.559	-0.98
35.599	-0.989
35.639	-1.005
35.679	-1.052
35.719	-1.034
35.759	-0.972
35.798	-0.971
35.838	-1.038
