# Supplementary material for: BglaTNB6, a tailocin produced by a plant-associated nonpathogenic bacterium, prevents rice seed-borne bacterial diseases
Source: PLoS Pathog. 2024 Oct 18;20(10):e1012645. doi: 10.1371/journal.ppat.1012645 (PMC11524443; doi:10.1371/journal.ppat.1012645)
Supplement: S1 Data — (ZIP) [file ppat.1012645.s014.zip › S5FigB.csv]

Treatment	Shoot.length.cm
NI	3.8
NI	1.7
NI	2
NI	2.9
NI	1.8
NI	1.9
NI	1.5
Buffer+Bg	0.3
Buffer+Bg	0.1
Buffer+Bg	0.2
Buffer+Bg	0.1
Buffer+Bg	0.3
Buffer+Bg	0.1
Buffer+Bg	0.1
Input+Bg	4.3
Input+Bg	3.7
Input+Bg	2.4
Input+Bg	4.6
Input+Bg	1.9
Input+Bg	1.5
Input+Bg	1.9
Frac1_3+Bg	0.8
Frac1_3+Bg	0.3
Frac1_3+Bg	0.2
Frac1_3+Bg	0.3
Frac1_3+Bg	0.1
Frac1_3+Bg	0.2
Frac1_3+Bg	0.1
Frac4_6+Bg	4.1
Frac4_6+Bg	2.7
Frac4_6+Bg	1.5
Frac4_6+Bg	3.9
Frac4_6+Bg	2.3
Frac4_6+Bg	1.2
Frac4_6+Bg	3.9
Frac7_9+Bg	3.8
Frac7_9+Bg	2.4
Frac7_9+Bg	3.8
Frac7_9+Bg	4
Frac7_9+Bg	3.6
Frac7_9+Bg	1.5
Frac7_9+Bg	0.8
Frac10_12+Bg	0.6
Frac10_12+Bg	0.1
Frac10_12+Bg	0.4
Frac10_12+Bg	0.3
Frac10_12+Bg	0.1
Frac10_12+Bg	0.3
Frac10_12+Bg	0.2
