# Supplementary material for: BglaTNB6, a tailocin produced by a plant-associated nonpathogenic bacterium, prevents rice seed-borne bacterial diseases
Source: PLoS Pathog. 2024 Oct 18;20(10):e1012645. doi: 10.1371/journal.ppat.1012645 (PMC11524443; doi:10.1371/journal.ppat.1012645)
Supplement: S1 Data — (ZIP) [file ppat.1012645.s014.zip › S5FigC.csv]

Treatment	Shoot.length
NI	4.4
NI	4
NI	4.3
NI	3
NI	3.7
NI	2.8
NI	1.3
Buffer+Bg	0.2
Buffer+Bg	0.1
Buffer+Bg	0.2
Buffer+Bg	0.2
Buffer+Bg	0.3
Buffer+Bg	0.1
Buffer+Bg	0.1
Input+Bg	5.1
Input+Bg	3.5
Input+Bg	4.1
Input+Bg	2.9
Input+Bg	4.9
Input+Bg	3.6
Input+Bg	5.9
Frac4+Bg	0.3
Frac4+Bg	0.1
Frac4+Bg	0.2
Frac4+Bg	0.2
Frac4+Bg	0.4
Frac4+Bg	0.1
Frac4+Bg	0.1
Frac5+Bg	5.2
Frac5+Bg	3.6
Frac5+Bg	4
Frac5+Bg	3.7
Frac5+Bg	5.2
Frac5+Bg	3
Frac5+Bg	4.1
Frac6+Bg	3.2
Frac6+Bg	2
Frac6+Bg	2.5
Frac6+Bg	2.3
Frac6+Bg	2.9
Frac6+Bg	0.7
Frac6+Bg	0.5
Frac7+Bg	2.2
Frac7+Bg	0.9
Frac7+Bg	2.5
Frac7+Bg	0.8
Frac7+Bg	1
Frac7+Bg	0.7
Frac7+Bg	0.4
Frac8+Bg	0.8
Frac8+Bg	0.1
Frac8+Bg	0.5
Frac8+Bg	0.3
Frac8+Bg	0.2
Frac8+Bg	0.4
Frac8+Bg	0.1
Frac9+Bg	1.4
Frac9+Bg	0.3
Frac9+Bg	0.9
Frac9+Bg	0.2
Frac9+Bg	0.7
Frac9+Bg	0.2
Frac9+Bg	0.1
