# Supplementary material for: BglaTNB6, a tailocin produced by a plant-associated nonpathogenic bacterium, prevents rice seed-borne bacterial diseases
Source: PLoS Pathog. 2024 Oct 18;20(10):e1012645. doi: 10.1371/journal.ppat.1012645 (PMC11524443; doi:10.1371/journal.ppat.1012645)
Supplement: S1 Data — (ZIP) [file ppat.1012645.s014.zip › S6Fig.csv]

Treatment	Shoot.length.cm
NI	4.4
NI	3.2
NI	4
NI	4.4
NI	3.8
NI	3.4
NI	2.1
NI	3.9
SDW+Bg	0.1
SDW+Bg	0.3
SDW+Bg	0.1
SDW+Bg	0.2
SDW+Bg	0.3
SDW+Bg	0.3
SDW+Bg	0.1
SDW+Bg	0.2
NB6+Bg	4.1
NB6+Bg	4.4
NB6+Bg	4.1
NB6+Bg	3.9
NB6+Bg	3.9
NB6+Bg	5
NB6+Bg	3.2
NB6+Bg	4.7
NB6CF+Bg	4.2
NB6CF+Bg	3
NB6CF+Bg	2.9
NB6CF+Bg	3.1
NB6CF+Bg	2.8
NB6CF+Bg	4.3
NB6CF+Bg	2.2
NB6CF+Bg	2.3
dFII+Bg	4
dFII+Bg	3.2
dFII+Bg	4.3
dFII+Bg	4.5
dFII+Bg	3.7
dFII+Bg	3.8
dFII+Bg	4.2
dFII+Bg	3.8
dFIICF+Bg	0.1
dFIICF+Bg	0.2
dFIICF+Bg	0.1
dFIICF+Bg	0.1
dFIICF+Bg	0.1
dFIICF+Bg	0.3
dFIICF+Bg	0.1
dFIICF+Bg	0.2
Comp#1+Bg	3.6
Comp#1+Bg	4
Comp#1+Bg	4.8
Comp#1+Bg	3.2
Comp#1+Bg	4.2
Comp#1+Bg	3.5
Comp#1+Bg	4.1
Comp#1+Bg	3.8
Comp#1CF+Bg	1.3
Comp#1CF+Bg	2.2
Comp#1CF+Bg	1.5
Comp#1CF+Bg	1.6
Comp#1CF+Bg	0.7
Comp#1CF+Bg	1.2
Comp#1CF+Bg	1.2
Comp#2+Bg	4.1
Comp#2+Bg	3.8
Comp#2+Bg	3.1
Comp#2+Bg	3.5
Comp#2+Bg	4.2
Comp#2+Bg	4
Comp#2+Bg	3.3
Comp#2+Bg	4.1
Comp#2CF+Bg	2
Comp#2CF+Bg	1.4
Comp#2CF+Bg	1.5
Comp#2CF+Bg	1.7
Comp#2CF+Bg	1.8
Comp#2CF+Bg	1
Comp#2CF+Bg	1.1
