# Supplementary material for: BglaTNB6, a tailocin produced by a plant-associated nonpathogenic bacterium, prevents rice seed-borne bacterial diseases
Source: PLoS Pathog. 2024 Oct 18;20(10):e1012645. doi: 10.1371/journal.ppat.1012645 (PMC11524443; doi:10.1371/journal.ppat.1012645)
Supplement: S1 Data — (ZIP) [file ppat.1012645.s014.zip › S9Fig.xlsx]

## Sheet: Sheet1
SDW	26000
SDW	27000
SDW	38000
SDW	26000
SDW	38000	31000	6403.12
CF	14500
CF	28000
CF	20000			SDW	31000	6403.12
CF	32000			CF	26100	8777.81
CF	36000	26100	8777.81	NB6	38400	13277.8
NB6	35000
NB6	48000
NB6	18000
NB6	39000
NB6	52000	38400	13277.8
SDW	32000
SDW	35000
SDW	38000
SDW	29000			SDW	35200	5069.52
SDW	42000	35200	5069.52	CF	31900	6967.78
CF	35500			NB6	46400	9396.81
CF	29000
CF	21000
CF	38000
CF	36000	31900	6967.78
NB6	35000
NB6	48000
NB6	58000
NB6	39000
NB6	52000	46400	9396.81
